# Supplementary material for: Associations between mental health, blood pressure and the development of hypertension
Source: Nat Commun. 2023 Apr 7;14:1953. doi: 10.1038/s41467-023-37579-6 (PMC10082210; doi:10.1038/s41467-023-37579-6)
Supplement: Supplementary file 4 — Source Data [file 41467_2023_37579_MOESM4_ESM.xlsx]

## Sheet: Figure 2
Figure 2
	Outcome	Predictor	Standardized Beta	lower 95% CI	upper 95% CI
	Depressive symptoms	Systolic blood pressure	-0.0634442	-0.067193	-0.0596954
	Depressive symptoms	Diagnosed hypertension	0.043083	0.038717	0.047449
	Depressive symptoms	No. antihypertensive medication	-0.00596687	-0.0106148	-0.00131893
	Depressive symptoms	Age	-0.155684	-0.159298	-0.15207
	Depressive symptoms	Gender	-0.0471301	-0.0505478	-0.0437124
	Depressive symptoms	Angina pectoris	0.0628565	0.0591741	0.0665389
	Depressive symptoms	Heart attack	0.0218495	0.018207	0.0254921
	Depressive symptoms	Diabetes	0.0270009	0.0235306	0.0304712
	Depressive symptoms	Lifetime depression	0.264115	0.260772	0.267459
	Depressive symptoms	BMI	0.0722554	0.0687065	0.0758043
	Depressive symptoms	Heart rate	0.0543178	0.050898	0.0577376
	Well-being	Systolic blood pressure	0.0567197	0.0508656	0.0625738
	Well-being	Diagnosed hypertension	-0.0569462	-0.0638131	-0.0500794
	Well-being	No. antihypertensive medication	0.00742457	0.000147411	0.0147017
	Well-being	Age	0.178744	0.173091	0.184396
	Well-being	Gender	-0.0276898	-0.0330214	-0.0223581
	Well-being	Angina pectoris	-0.0493999	-0.0551063	-0.0436934
	Well-being	Heart attack	-0.0237854	-0.0294379	-0.0181329
	Well-being	Diabetes	-0.0368723	-0.0422934	-0.0314513
	Well-being	Lifetime depression	-0.165829	-0.171059	-0.1606
	Well-being	BMI	-0.0813201	-0.0868777	-0.0757625
	Well-being	Heart rate	-0.0498623	-0.0552163	-0.0445083

## Sheet: Figure 3
Figure 3
	Outcome	Predictor	Standardized Beta	lower 95% CI	upper 95% CI
	Depressive symptoms	Systolic blood pressure	-0.0422263	-0.0550363	-0.0294164
	Depressive symptoms	Diagnosed hypertension	0.0285799	0.0136373	0.0435226
	Depressive symptoms	No. antihypertensive medication	-0.00631307	-0.0215981	0.00897199
	Depressive symptoms	Age	-0.136328	-0.148361	-0.124296
	Depressive symptoms	Gender	-0.0594498	-0.0710703	-0.0478292
	Depressive symptoms	Angina pectoris	0.0326335	0.020609	0.044658
	Depressive symptoms	Heart attack	0.0183041	0.00638806	0.0302202
	Depressive symptoms	Diabetes	0.0180225	0.00655276	0.0294923
	Depressive symptoms	Lifetime depression	0.223821	0.212597	0.235046
	Depressive symptoms	BMI	0.0740388	0.0620927	0.0859849
	Depressive symptoms	Heart rate	0.0225662	0.0110263	0.0341061
	Well-being	Systolic blood pressure	0.0328844	0.0202589	0.0455098
	Well-being	Diagnosed hypertension	-0.0319547	-0.0466905	-0.0172188
	Well-being	No. antihypertensive medication	-0.00381693	-0.0189047	0.0112709
	Well-being	Age	0.15338	0.141515	0.165246
	Well-being	Gender	-0.00986561	-0.0213289	0.00159765
	Well-being	Angina pectoris	-0.0316714	-0.0435792	-0.0197637
	Well-being	Heart attack	-0.00908276	-0.0208614	0.00269587
	Well-being	Diabetes	-0.0250739	-0.0363871	-0.0137607
	Well-being	Lifetime depression	-0.134042	-0.145114	-0.12297
	Well-being	BMI	-0.0711748	-0.0829617	-0.0593879
	Well-being	Heart rate	-0.0247743	-0.0361586	-0.0133899

## Sheet: Figure 4
Figure 4 A
	assessment	mean	sd
	Baseline	133	16.8
	Follow-up	136	18.1
Figure 4 C top
	group	mean	lower whisker (SE)	upper whisker (SE)
	No HTN	1.32782	1.32174	1.3339
	HTN	1.33399	1.31903	1.34895
Figure 4 C bottom
	group	mean	lower whisker (SE)	upper whisker (SE)
	No HTN	1.31953	1.31343	1.32563
	HTN	1.38416	1.36841	1.39991
Figure 4 D top
	group	mean	lower whisker (SE)	upper whisker (SE)
	No HTN	4.54665	4.53508	4.55822
	HTN	4.53551	4.50557	4.56544
Figure 4 D bottom
	group	mean	lower whisker (SE)	upper whisker (SE)
	No HTN	4.55342	4.54178	4.56506
	HTN	4.49016	4.45844	4.52189

## Sheet: Figure 5
Figure 5 left top
	group	lower whisker (lower hinge - 1.5 * IQR)	lower hinge	median	upper hinge	upper whisker (lower hinge + 1.5 * IQR)
	No HTN	-1.079	0.6621	1.246	1.823	3.562
	HTN	-1.038	0.5885	1.124	1.6755	3.3
Figure 5 left bottom
	group	lower whisker (lower hinge - 1.5 * IQR)	lower hinge	median	upper hinge	upper whisker (lower hinge + 1.5 * IQR)
	No HTN	-1.154	1.668	2.61	3.55	6.366
	HTN	-1.321	1.4085	2.331	3.229	5.931

## Sheet: Supp Figure 4
Supplementary Figure 4
	Outcome	Predictor	Standardized Beta	lower 95% CI	upper 95% CI
	Depressive symptoms (10y follow-up)	Systolic blood pressure	-0.0422263	-0.0550363	-0.0294164
	Depressive symptoms (10y follow-up)	Diagnosed hypertension	0.0285799	0.0136373	0.0435226
	Depressive symptoms (10y follow-up)	No. antihypertensive medication	-0.00631307	-0.0215981	0.00897199
	Depressive symptoms (10y follow-up)	Age	-0.136328	-0.148361	-0.124296
	Depressive symptoms (10y follow-up)	Gender	-0.0594498	-0.0710703	-0.0478292
	Depressive symptoms (10y follow-up)	Angina pectoris	0.0326335	0.020609	0.044658
	Depressive symptoms (10y follow-up)	Heart attack	0.0183041	0.00638806	0.0302202
	Depressive symptoms (10y follow-up)	Diabetes	0.0180225	0.00655276	0.0294923
	Depressive symptoms (10y follow-up)	Lifetime depression	0.223821	0.212597	0.235046
	Depressive symptoms (10y follow-up)	BMI	0.0740388	0.0620927	0.0859849
	Depressive symptoms (10y follow-up)	Heart rate	0.0225662	0.0110263	0.0341061
	Depressive symptoms (6y follow-up)	Systolic blood pressure	-0.049063	-0.0557227	-0.0424034
	Depressive symptoms (6y follow-up)	Diagnosed hypertension	0.0333771	0.0255584	0.0411959
	Depressive symptoms (6y follow-up)	No. antihypertensive medication	-0.00500455	-0.0131067	0.00309759
	Depressive symptoms (6y follow-up)	Age	-0.149043	-0.155346	-0.142741
	Depressive symptoms (6y follow-up)	Gender	-0.0694382	-0.0754772	-0.0633992
	Depressive symptoms (6y follow-up)	Angina pectoris	0.0388416	0.0325394	0.0451439
	Depressive symptoms (6y follow-up)	Heart attack	0.0124527	0.00617742	0.0187279
	Depressive symptoms (6y follow-up)	Diabetes	0.0171206	0.0111047	0.0231366
	Depressive symptoms (6y follow-up)	Lifetime depression	0.196742	0.190881	0.202604
	Depressive symptoms (6y follow-up)	BMI	0.128493	0.122261	0.134725
	Depressive symptoms (6y follow-up)	Heart rate	0.0317085	0.025702	0.0377151
	Well-being (10y follow-up)	Systolic blood pressure	0.0328844	0.0202589	0.0455098
	Well-being (10y follow-up)	Diagnosed hypertension	-0.0319547	-0.0466905	-0.0172188
	Well-being (10y follow-up)	No. antihypertensive medication	-0.00381693	-0.0189047	0.0112709
	Well-being (10y follow-up)	Age	0.15338	0.141515	0.165246
	Well-being (10y follow-up)	Gender	-0.00986561	-0.0213289	0.00159765
	Well-being (10y follow-up)	Angina pectoris	-0.0316714	-0.0435792	-0.0197637
	Well-being (10y follow-up)	Heart attack	-0.00908276	-0.0208614	0.00269587
	Well-being (10y follow-up)	Diabetes	-0.0250739	-0.0363871	-0.0137607
	Well-being (10y follow-up)	Lifetime depression	-0.134042	-0.145114	-0.12297
	Well-being (10y follow-up)	BMI	-0.0711748	-0.0829617	-0.0593879
	Well-being (10y follow-up)	Heart rate	-0.0247743	-0.0361586	-0.0133899

## Sheet: Supp Figure 5
Supplementary Figure 5
	Outcome	Predictor	Standardized Beta	lower 95% CI	upper 95% CI
	Depressive symptoms	Systolic blood pressure	-0.0619069	-0.0659513	-0.0578624
	Depressive symptoms	Diagnosed hypertension	0.033951	0.0292415	0.0386605
	Depressive symptoms	No. antihypertensive medication	-0.0107207	-0.0156508	-0.00579065
	Depressive symptoms	Age	-0.191913	-0.195909	-0.187916
	Depressive symptoms	Gender	-0.00574897	-0.00947847	-0.00201947
	Depressive symptoms	Angina pectoris	0.0428471	0.0389606	0.0467337
	Depressive symptoms	Heart attack	0.0127764	0.00891435	0.0166384
	Depressive symptoms	Diabetes	0.0150052	0.0112932	0.0187171
	Depressive symptoms	Lifetime depression	0.244802	0.241212	0.248393
	Depressive symptoms	BMI	0.0602775	0.0564713	0.0640837
	Depressive symptoms	Heart rate	0.043958	0.0402889	0.0476272
	Depressive symptoms	Household income	-0.0841733	-0.0879011	-0.0804455
	Depressive symptoms	Education	-0.00726581	-0.0108273	-0.00370428
	Depressive symptoms	Ethnic background	-0.0587047	-0.0623314	-0.0550779
	Depressive symptoms	Insomnia	0.224376	0.220766	0.227987
	Depressive symptoms	Assessment centre	0.0128493	0.00926801	0.0164306
	Well-being	Systolic blood pressure	0.0550551	0.0486902	0.0614199
	Well-being	Diagnosed hypertension	-0.0446981	-0.0521654	-0.0372308
	Well-being	No. antihypertensive medication	0.0118001	0.0040109	0.0195893
	Well-being	Age	0.20053	0.194257	0.206802
	Well-being	Gender	-0.0697207	-0.0755714	-0.06387
	Well-being	Angina pectoris	-0.0389588	-0.0450244	-0.0328932
	Well-being	Heart attack	-0.0188057	-0.0248364	-0.0127751
	Well-being	Diabetes	-0.0272666	-0.0331209	-0.0214124
	Well-being	Lifetime depression	-0.148699	-0.154351	-0.143046
	Well-being	BMI	-0.0781162	-0.0841172	-0.0721152
	Well-being	Heart rate	-0.0373997	-0.0431822	-0.0316171
	Well-being	Household income	0.116684	0.110838	0.12253
	Well-being	Education	0.0290986	0.0234765	0.0347207
	Well-being	Ethnic background	0.065932	0.0601025	0.0717614
	Well-being	Insomnia	-0.171518	-0.177202	-0.165834
	Well-being	Assessment centre	-0.0413211	-0.0470281	-0.0356141

## Sheet: Supp Figure 6
Supplementary Figure 6
	Outcome	Predictor	Standardized Beta	lower 95% CI	upper 95% CI
	Depressive symptoms	Systolic blood pressure	-0.0638906	-0.0675407	-0.0602405
	Depressive symptoms	HES Diagnosed hypertension	0.0686302	0.0646063	0.0726542
	Depressive symptoms	No. antihypertensive medication	-0.0105079	-0.0147555	-0.00626025
	Depressive symptoms	Age	-0.162735	-0.166364	-0.159106
	Depressive symptoms	Gender	-0.0474999	-0.0509135	-0.0440863
	Depressive symptoms	Angina pectoris	0.0582642	0.0545996	0.0619288
	Depressive symptoms	Heart attack	0.0178081	0.0141878	0.0214283
	Depressive symptoms	Diabetes	0.024312	0.0208422	0.0277818
	Depressive symptoms	Lifetime depression	0.262685	0.259345	0.266026
	Depressive symptoms	BMI	0.0694369	0.0658878	0.072986
	Depressive symptoms	Heart rate	0.0543554	0.050944	0.0577668
	Well-being	Systolic blood pressure	0.053607	0.0478971	0.0593169
	Well-being	HES Diagnosed hypertension	-0.0676914	-0.0740707	-0.061312
	Well-being	No. antihypertensive medication	0.00444856	-0.00224208	0.0111392
	Well-being	Age	0.185553	0.179878	0.191227
	Well-being	Gender	-0.0277105	-0.0330385	-0.0223825
	Well-being	Angina pectoris	-0.0436508	-0.0493351	-0.0379665
	Well-being	Heart attack	-0.0184201	-0.0240438	-0.0127965
	Well-being	Diabetes	-0.0345456	-0.0399685	-0.0291226
	Well-being	Lifetime depression	-0.164494	-0.169722	-0.159267
	Well-being	BMI	-0.0790961	-0.0846602	-0.0735319
	Well-being	Heart rate	-0.050709	-0.0560521	-0.0453659

## Sheet: Supp Figure 7
Supplementary Figure 7
	Outcome	Predictor	Standardized Beta	lower 95% CI	upper 95% CI
	Hospital-diagnosed depression	Systolic blood pressure	-0.0395584	-0.0433206	-0.0357961
		Diagnosed hypertension	0.0094805	0.00509451	0.0138665
		No. antihypertensive medication	0.00824953	0.00357809	0.012921
		Age	-0.0235801	-0.0272097	-0.0199504
		Gender	-0.0391672	-0.0425984	-0.035736
		Angina pectoris	0.0253098	0.0215969	0.0290227
		Heart attack	0.0105868	0.00692056	0.0142531
		Diabetes	0.00784648	0.00436	0.0113329
		BMI	0.0559903	0.0524249	0.0595558
		Heart rate	0.0346366	0.0311984	0.0380749

## Sheet: Supp Figure 8
Supplementary Figure 8
	Predictor	Standardized Beta	lower 95% CI	upper 95% CI
	90-120 mmHg (n = 47354)	-0.0699682	-0.16665	0.0267131
	120-130 mmHg (n = 56966)	-0.107975	-0.204647	-0.0113021
	130-140 mmHg (n = 65424)	-0.131725	-0.228396	-0.035054
	140-160 mmHg (n = 94662)	-0.157175	-0.253837	-0.0605127
	160-180 mmHg (n = 32213)	-0.184041	-0.280828	-0.087255
	>180 mmHg (n = 7043)	-0.17972	-0.277099	-0.0823404

## Sheet: Supp Figure 9
Supplementary Figure 9
	Outcome	Predictor	Standardized Beta	lower 95% CI	upper 95% CI
	Depressive symptoms (10y follow-up)	Systolic blood pressure	-0.0498628	-0.0708349	-0.0288906
	Depressive symptoms (10y follow-up)	Diagnosed hypertension	0.00665855	-0.0168906	0.0302077
	Depressive symptoms (10y follow-up)	No. antihypertensive medication	0.0488648	0.0249745	0.0727552
	Depressive symptoms (10y follow-up)	Age	-0.157741	-0.177914	-0.137567
	Depressive symptoms (10y follow-up)	Gender	-0.0559971	-0.07567	-0.0363243
	Depressive symptoms (10y follow-up)	Diabetes	0.035418	0.0159628	0.0548731
	Depressive symptoms (10y follow-up)	BMI	0.0945053	0.0742471	0.114763
	Depressive symptoms (10y follow-up)	Heart rate	0.0638535	0.0444102	0.0832968
	Depressive symptoms (6y follow-up)	Systolic blood pressure	-0.0483003	-0.071655	-0.0249456
	Depressive symptoms (6y follow-up)	Diagnosed hypertension	0.00097165	-0.0255917	0.027535
	Depressive symptoms (6y follow-up)	No. antihypertensive medication	0.0557779	0.0288513	0.0827045
	Depressive symptoms (6y follow-up)	Age	-0.151903	-0.174398	-0.129408
	Depressive symptoms (6y follow-up)	Gender	-0.0957134	-0.117762	-0.0736648
	Depressive symptoms (6y follow-up)	Diabetes	0.0346724	0.0130168	0.056328
	Depressive symptoms (6y follow-up)	BMI	0.151871	0.129211	0.17453
	Depressive symptoms (6y follow-up)	Heart rate	0.0396697	0.0178669	0.0614725
	Well-being (10y follow-up)	Systolic blood pressure	0.0271119	0.0067312	0.0474926
	Well-being (10y follow-up)	Diagnosed hypertension	-0.0155106	-0.0383609	0.00733957
	Well-being (10y follow-up)	No. antihypertensive medication	-0.0417397	-0.0649193	-0.0185601
	Well-being (10y follow-up)	Age	0.173652	0.153997	0.193308
	Well-being (10y follow-up)	Gender	-0.0230424	-0.0421859	-0.0038989
	Well-being (10y follow-up)	Diabetes	-0.0284977	-0.0474009	-0.00959459
	Well-being (10y follow-up)	BMI	-0.0849405	-0.104666	-0.0652152
	Well-being (10y follow-up)	Heart rate	-0.0506956	-0.069653	-0.0317381
